# Supplementary material for: In Vivo Regulation of Small Molecule Natural Products, Antioxidants, and Nutrients by OAT1 and OAT3
Source: Nutrients. 2024 Jul 12;16(14):2242. doi: 10.3390/nu16142242 (PMC11280313; doi:10.3390/nu16142242)
Supplement: Supplementary file 1 [file nutrients-16-02242-s001.zip]

Archive with 1 entries (1 files):
- nutrients-3016949-supplementary.xlsx
