# Supplementary material for: In Vivo Regulation of Small Molecule Natural Products, Antioxidants, and Nutrients by OAT1 and OAT3
Source: Nutrients. 2024 Jul 12;16(14):2242. doi: 10.3390/nu16142242 (PMC11280313; doi:10.3390/nu16142242)
Supplement: Supplementary file 1 [file nutrients-16-02242-s001.zip › nutrients-3016949-supplementary.xlsx]

## Sheet: S1
OAT1 Serum NP Matches	Database Matched To	Metabolon Superpathway	Subpathway	Metabolite	PUBCHEM ID	KO/WT	p_value
	Osahdi	Lipid	Primary Bile Acid Metabolism	glycocholate	10140	0.3	0.0478
		Lipid	Fatty Acid, Dicarboxylate	glutarate (C5-DC)	743	0.46	0.0067
		Carbohydrate	Disaccharides and Oligosaccharides	sucrose	5988	0.48	0.0207
		Amino Acid	Methionine, Cysteine, SAM and Taurine Metabolism	methionine sulfoxide	158980	0.54	0.0213
		Amino Acid	Urea cycle; Arginine and Proline Metabolism	N-acetylarginine	67427	0.57	0.014
		Amino Acid	Glutamate Metabolism	4-hydroxyglutamate	439902	0.58	0.0154
		Lipid	Short Chain Fatty Acid	butyrate/isobutyrate (4:0)	264	0.63	0.0187
		Amino Acid	Urea cycle; Arginine and Proline Metabolism	N-methylproline	643474	0.65	0.0031
		Xenobiotics	Food Component/Plant	homostachydrine*	441447	0.68	0.0164
		Xenobiotics	Food Component/Plant	stachydrine	115244	0.74	0.0209
		Amino Acid	Glycine, Serine and Threonine Metabolism	betaine	247	0.76	0.0074
		Cofactors and Vitamins	Pantothenate and CoA Metabolism	pantothenate	6613	1.41	0.0206
		Carbohydrate	Pentose Metabolism	arabinose	66308	1.43	0.0429
		Amino Acid	Phenylalanine Metabolism	4-hydroxyphenylacetate	127	1.94	0.0238
		Amino Acid	Phenylalanine Metabolism	2-hydroxyphenylacetate	11970	3.34	0.0001
		Nucleotide	Purine Metabolism, Adenine containing	adenosine	60961	193.26	0.0158
	TCMD	Metabolon Superpathway	Subpathway	Metabolite	PUBCHEM ID	KO/WT	p_value
		Lipid	Fatty Acid, Dicarboxylate	2-hydroxyadipate	193530	0.26	9.8562e-05
		Xenobiotics	Food Component/Plant	2-isopropylmalate	77	0.26	0.0003
		Nucleotide	Pyrimidine Metabolism, Cytidine containing	2'-deoxycytidine	13711	0.42	0.0072
		Carbohydrate	Disaccharides and Oligosaccharides	sucrose	5988	0.48	0.0207
		Xenobiotics	Benzoate Metabolism	3-phenylpropionate (hydrocinnamate)	107	0.59	0.0389
		Amino Acid	Glutathione Metabolism	2-hydroxybutyrate/2-hydroxyisobutyrate	4277439	0.61	0.0021
		Lipid	Carnitine Metabolism	carnitine	288	0.61	0.0454
		Lipid	Short Chain Fatty Acid	butyrate/isobutyrate (4:0)	264	0.63	0.0187
		Xenobiotics	Food Component/Plant	stachydrine	115244	0.74	0.0209
		Amino Acid	Glycine, Serine and Threonine Metabolism	betaine	247	0.76	0.0074
		Carbohydrate	Pentose Metabolism	arabinose	66308	1.43	0.0429
		Carbohydrate	Pentose Metabolism	ribonate	5460677	1.46	0.0074
		Xenobiotics	Food Component/Plant	indolin-2-one	321710	2.33	0.0199
		Nucleotide	Purine Metabolism, Adenine containing	adenosine	60961	193.26	0.0158
	NPASS	Metabolon Superpathway	Subpathway	Metabolite	PUBCHEM ID	KO/WT	p_value
		Lipid	Primary Bile Acid Metabolism	glycocholate	10140	0.3	0.0478
		Nucleotide	Pyrimidine Metabolism, Cytidine containing	2'-deoxycytidine	13711	0.42	0.0072
		Energy	TCA Cycle	tricarballylate	14925	0.45	0.0091
		Carbohydrate	Disaccharides and Oligosaccharides	sucrose	5988	0.48	0.0207
		Xenobiotics	Benzoate Metabolism	3-phenylpropionate (hydrocinnamate)	107	0.59	0.0389
		Lipid	Carnitine Metabolism	carnitine	288	0.61	0.0454
		Lipid	Short Chain Fatty Acid	butyrate/isobutyrate (4:0)	264	0.63	0.0187
		Lipid	Lysophospholipid	1-oleoyl-GPC (18:1)	16081932	0.64	0.0364
		Xenobiotics	Food Component/Plant	stachydrine	115244	0.74	0.0209
		Amino Acid	Glycine, Serine and Threonine Metabolism	N-acetylglycine	10972	1.42	0.0361
		Carbohydrate	Pentose Metabolism	arabinose	66308	1.43	0.0429
		Amino Acid	Tryptophan Metabolism	5-hydroxyindoleacetate	1826	2.01	0.0446
		Peptide	Acetylated Peptides	phenylacetylglycine	68144	2.21	0.0221
		Amino Acid	Methionine, Cysteine, SAM and Taurine Metabolism	methionine sulfone	69961	2.24	0
		Xenobiotics	Food Component/Plant	indolin-2-one	321710	2.33	0.0199
		Amino Acid	Phenylalanine Metabolism	2-hydroxyphenylacetate	11970	3.34	0.0001
		Nucleotide	Purine Metabolism, Adenine containing	adenosine	60961	193.26	0.0158

## Sheet: S2
OAT3 Serum NP Matches	Database Matched To	Metabolon Superpathway	Subpathway	Metabolite	PUBCHEM ID	OAT3KO/WT	Log2FoldChange(OAT3KO/WT)
	Osahdi	Cofactors and Vitamins	Biotin Metabolism	Biotin	171548	3.87e-06	4.66
		Amino Acid	Phenylalanine Metabolism	N-Acetylphenylalanine	74839	2.7294e-05	1.9
		Amino Acid	Tryptophan Metabolism	N-Acetyltryptophan	439917	0.0002	2.49
		Amino Acid	Tryptophan Metabolism	Kynurenate	3845	0.0006	2.53
		Lipid	Fatty Acid, Monohydroxy	13-Hode + 9-Hode	5312830	0.0013	0.37
		Nucleotide	Pyrimidine Metabolism, Uracil containing	Uracil	1174	0.0014	2.08
		Xenobiotics	Drug - Topical Agents	2,6-Dihydroxybenzoic Acid	9338	0.0018	1.88
		Amino Acid	Tryptophan Metabolism	Xanthurenate	5699	0.0021	2.11
		Xenobiotics	Food Component/Plant	Tartronate (Hydroxymalonate)	45	0.0025	0.66
		Xenobiotics	Food Component/Plant	Indolin-2-One	321710	0.003	2.48
		Xenobiotics	Benzoate Metabolism	2-Hydroxyhippurate (Salicylurate)	10253	0.0036	2.51
		Xenobiotics	Chemical	Dimethyl Sulfone	6213	0.0047	2.19
		Amino Acid	Tryptophan Metabolism	Indoleacetate	802	0.0054	1.7
		Lipid	Corticosteroids	Corticosterone	5753	0.0094	0.36
		Amino Acid	Tyrosine Metabolism	Gentisate	3469	0.011	1.97
		Energy	TCA Cycle	Aconitate [Cis Or Trans]	643757	0.0121	0.79
		Nucleotide	Purine Metabolism, Guanine containing	7-Methylguanine	135398679	0.0154	1.35
		Lipid	Long Chain Saturated Fatty Acid	Pentadecanoate (15:0)	13849	0.0162	0.73
		Lipid	Long Chain Polyunsaturated Fatty Acid (n3 and n6)	Stearidonate (18:4N3)	5312508	0.0177	0.49
		Lipid	Medium Chain Fatty Acid	Caprate (10:0)	2969	0.0287	0.75
		Amino Acid	Alanine and Aspartate Metabolism	Alanine	5950	0.0303	1.28
		Lipid	Medium Chain Fatty Acid	Undecanoate (11:0)	8180	0.0419	0.75
		Lipid	Fatty Acid, Dicarboxylate	Pimelate (C7-Dc)	385	0.0481	0.63
		Nucleotide	Pyrimidine Metabolism, Cytidine containing	Cytidine 5'-Monophosphate (5'-Cmp)	6131	0.0497	0.76
		Amino Acid	Tyrosine Metabolism	4-Hydroxyphenylpyruvate	979	0.0498	1.71
	TCMD	Metabolon Superpathway	Subpathway	Metabolite	PUBCHEM ID	OAT3KO/WT	Log2FoldChange(OAT3KO/WT)
		Nucleotide	Pyrimidine Metabolism, Uracil containing	5,6-Dihydrouracil	649	0.0006	1.74
		Amino Acid	Tryptophan Metabolism	Kynurenate	3845	0.0006	2.53
		Cofactors and Vitamins	Vitamin B6 Metabolism	Pyridoxal	1050	0.0006	1.86
		Energy	TCA Cycle	Citrate	311	0.0011	0.74
		Lipid	Fatty Acid, Monohydroxy	13-Hode + 9-Hode	5312830	0.0013	0.37
		Nucleotide	Pyrimidine Metabolism, Uracil containing	Uracil	1174	0.0014	2.08
		Amino Acid	Tryptophan Metabolism	Anthranilate	227	0.0022	2.05
		Xenobiotics	Food Component/Plant	Tartronate (Hydroxymalonate)	45	0.0025	0.66
		Xenobiotics	Food Component/Plant	Indolin-2-One	321710	0.003	2.48
		Xenobiotics	Chemical	Dimethyl Sulfone	6213	0.0047	2.19
		Lipid	Long Chain Saturated Fatty Acid	Nonadecanoate (19:0)	12591	0.0078	0.64
		Amino Acid	Tyrosine Metabolism	Gentisate	3469	0.011	1.97
		Cofactors and Vitamins	Vitamin B6 Metabolism	Pyridoxamine	1052	0.0111	2.32
		Energy	TCA Cycle	Aconitate [Cis Or Trans]	643757	0.0121	0.79
		Energy	TCA Cycle	Succinate	1110	0.0123	1.7
		Xenobiotics	Benzoate Metabolism	Benzoate	243	0.013	0.69
		Lipid	Inositol Metabolism	Myo-Inositol	892	0.0137	0.59
		Lipid	Long Chain Saturated Fatty Acid	Pentadecanoate (15:0)	13849	0.0162	0.73
		Energy	TCA Cycle	Malate	525	0.0171	1.57
		Lipid	Fatty Acid, Monohydroxy	Alpha-Hydroxycaproate	99824	0.0184	0.67
		Xenobiotics	Food Component/Plant	Quinate	6508	0.0246	1.71
		Lipid	Medium Chain Fatty Acid	Caprate (10:0)	2969	0.0287	0.75
		Amino Acid	Alanine and Aspartate Metabolism	Alanine	5950	0.0303	1.28
		Carbohydrate	Glycolysis, Gluconeogenesis, and Pyruvate Metabolism	Glycerate	752	0.031	0.84
		Amino Acid	Glycine, Serine and Threonine Metabolism	Betaine	247	0.0318	1.29
		Xenobiotics	Food Component/Plant	Tartarate	444305	0.0375	0.58
		Lipid	Medium Chain Fatty Acid	Undecanoate (11:0)	8180	0.0419	0.75
	NPASS	Metabolon Superpathway	Subpathway	Metabolite	PUBCHEM ID	OAT3KO/WT	Log2FoldChange(OAT3KO/WT)
		Cofactors and Vitamins	Biotin Metabolism	Biotin	171548	3.87e-06	4.66
		Energy	TCA Cycle	Citrate	311	0.0011	0.74
		Lipid	Fatty Acid, Monohydroxy	13-Hode + 9-Hode	5312830	0.0013	0.37
		Nucleotide	Pyrimidine Metabolism, Uracil containing	Uracil	1174	0.0014	2.08
		Amino Acid	Creatine Metabolism	Guanidinoacetate	763	0.0018	1.84
		Amino Acid	Tryptophan Metabolism	Anthranilate	227	0.0022	2.05
		Xenobiotics	Food Component/Plant	Tartronate (Hydroxymalonate)	45	0.0025	0.66
		Xenobiotics	Chemical	Dimethyl Sulfone	6213	0.0047	2.19
		Amino Acid	Tryptophan Metabolism	Indoleacetate	802	0.0054	1.7
		Carbohydrate	Pentose Metabolism	Arabonate/Xylonate	122045	0.0104	0.7
		Amino Acid	Tyrosine Metabolism	Gentisate	3469	0.011	1.97
		Energy	TCA Cycle	Aconitate [Cis Or Trans]	643757	0.0121	0.75
		Energy	TCA Cycle	Succinate	1110	0.0123	1.7
		Amino Acid	Tyrosine Metabolism	3-(4-Hydroxyphenyl)Lactate	9378	0.0129	1.55
		Xenobiotics	Benzoate Metabolism	Benzoate	243	0.013	0.69
		Lipid	Inositol Metabolism	Myo-Inositol	892	0.0137	0.59
		Lipid	Long Chain Saturated Fatty Acid	Pentadecanoate (15:0)	13849	0.0162	0.73
		Energy	TCA Cycle	Malate	525	0.0171	1.57
		Lipid	Phosphatidylcholine (PC)	1-Stearoyl-2-Linoleoyl-Gpc (18:0/18:2)*	6441487	0.0206	0.85
		Xenobiotics	Food Component/Plant	Quinate	6508	0.0246	1.71
		Lipid	Medium Chain Fatty Acid	Caprate (10:0)	2969	0.0287	0.75
		Amino Acid	Alanine and Aspartate Metabolism	Alanine	5950	0.0303	1.28
		Carbohydrate	Glycolysis, Gluconeogenesis, and Pyruvate Metabolism	Glycerate	752	0.031	0.84
		Amino Acid	Glycine, Serine and Threonine Metabolism	Betaine	247	0.0318	1.29
		Xenobiotics	Drug - Other	S-Carboxymethyl-Cysteine	193653	0.0337	1.75
		Xenobiotics	Food Component/Plant	Tartarate	444305	0.0375	0.58
		Lipid	Medium Chain Fatty Acid	Undecanoate (11:0)	8180	0.0419	0.75
		Nucleotide	Pyrimidine Metabolism, Cytidine containing	Cytidine 5'-Monophosphate (5'-Cmp)	6131	0.0497	0.76

## Sheet: S3
Compound Name	PUBCHEM ID	Cell type	Citation Number	Reference
Biochanin A*	5280373	Oat1LLC-PK1	44	An, Guohua, Xiaodong Wang, and Marilyn E. Morris. "Flavonoids are inhibitors of human organic anion transporter 1 (oat1)-mediated transport." Drug Metabolism and Disposition 42.9 (2014): 1357-1366.
Chrysin*	5281607	Oat1LLC-PK1	44	An, Guohua, Xiaodong Wang, and Marilyn E. Morris. "Flavonoids are inhibitors of human organic anion transporter 1 (oat1)-mediated transport." Drug Metabolism and Disposition 42.9 (2014): 1357-1366.
Fisetin	5281614	Oat1LLC-PK1	44	An, Guohua, Xiaodong Wang, and Marilyn E. Morris. "Flavonoids are inhibitors of human organic anion transporter 1 (oat1)-mediated transport." Drug Metabolism and Disposition 42.9 (2014): 1357-1366.
Galangin	5281616	Oat1LLC-PK1	44	An, Guohua, Xiaodong Wang, and Marilyn E. Morris. "Flavonoids are inhibitors of human organic anion transporter 1 (oat1)-mediated transport." Drug Metabolism and Disposition 42.9 (2014): 1357-1366.
Luteolin	5280445	Oat1LLC-PK1	44	An, Guohua, Xiaodong Wang, and Marilyn E. Morris. "Flavonoids are inhibitors of human organic anion transporter 1 (oat1)-mediated transport." Drug Metabolism and Disposition 42.9 (2014): 1357-1366.
Morin	5281670	Oat1LLC-PK1	44	An, Guohua, Xiaodong Wang, and Marilyn E. Morris. "Flavonoids are inhibitors of human organic anion transporter 1 (oat1)-mediated transport." Drug Metabolism and Disposition 42.9 (2014): 1357-1366.
Myricetin	5281672	Oat1LLC-PK1	44	An, Guohua, Xiaodong Wang, and Marilyn E. Morris. "Flavonoids are inhibitors of human organic anion transporter 1 (oat1)-mediated transport." Drug Metabolism and Disposition 42.9 (2014): 1357-1366.
Silymarin	5213	Oat1LLC-PK1	44	An, Guohua, Xiaodong Wang, and Marilyn E. Morris. "Flavonoids are inhibitors of human organic anion transporter 1 (oat1)-mediated transport." Drug Metabolism and Disposition 42.9 (2014): 1357-1366.
Diosmin	5281613	Oat1LLC-PK1	44	An, Guohua, Xiaodong Wang, and Marilyn E. Morris. "Flavonoids are inhibitors of human organic anion transporter 1 (oat1)-mediated transport." Drug Metabolism and Disposition 42.9 (2014): 1357-1366.
Genistein	5280961	Oat1LLC-PK1	44	An, Guohua, Xiaodong Wang, and Marilyn E. Morris. "Flavonoids are inhibitors of human organic anion transporter 1 (oat1)-mediated transport." Drug Metabolism and Disposition 42.9 (2014): 1357-1366.
Quercetin	5280343	Oat1LLC-PK1	44	An, Guohua, Xiaodong Wang, and Marilyn E. Morris. "Flavonoids are inhibitors of human organic anion transporter 1 (oat1)-mediated transport." Drug Metabolism and Disposition 42.9 (2014): 1357-1366.
Phloridzin	6072	Oat1LLC-PK1	44	An, Guohua, Xiaodong Wang, and Marilyn E. Morris. "Flavonoids are inhibitors of human organic anion transporter 1 (oat1)-mediated transport." Drug Metabolism and Disposition 42.9 (2014): 1357-1366.
Lithospermic Acid	6441498	HEK293Oat1	46	Wang, Li, and Douglas H. Sweet. "Competitive inhibition of human organic anion transporters 1 (SLC22A6), 3 (SLC22A8) and 4 (SLC22A11) by major components of the medicinal herb Salvia miltiorrhiza (Danshen)." Drug Metabolism and Pharmacokinetics (2012): DMPK-12.
Rosmarinic Acid	5281792	HEK293Oat1	46	Wang, Li, and Douglas H. Sweet. "Competitive inhibition of human organic anion transporters 1 (SLC22A6), 3 (SLC22A8) and 4 (SLC22A11) by major components of the medicinal herb Salvia miltiorrhiza (Danshen)." Drug Metabolism and Pharmacokinetics (2012): DMPK-12.
Salvianolic Acid A	5281793	HEK293Oat1	46	Wang, Li, and Douglas H. Sweet. "Competitive inhibition of human organic anion transporters 1 (SLC22A6), 3 (SLC22A8) and 4 (SLC22A11) by major components of the medicinal herb Salvia miltiorrhiza (Danshen)." Drug Metabolism and Pharmacokinetics (2012): DMPK-12.
Rhein	10168	HEK293Oat1	46	Wang, Li, Xiaolei Pan, and Douglas H. Sweet. "The anthraquinone drug rhein potently interferes with organic anion transporter-mediated renal elimination." Biochemical pharmacology 86.7 (2013): 991-996.
Wogonin	5281703	HEK293Oat1	48	Xu, Fei, et al. "The inhibitory effects of the bioactive components isolated from Scutellaria baicalensis on the cellular uptake mediated by the essential solute carrier transporters." Journal of pharmaceutical sciences 102.11 (2013): 4205-4211.
Baicalein	5281605	HEK293Oat1	48	Xu, Fei, et al. "The inhibitory effects of the bioactive components isolated from Scutellaria baicalensis on the cellular uptake mediated by the essential solute carrier transporters." Journal of pharmaceutical sciences 102.11 (2013): 4205-4211.
Aristolochic acids (AA-I)	2236	HEK293Oat1	49	Babu, Ellappan, et al. "Interactions of human organic anion transporters with aristolochic acids." Journal of pharmacological sciences 113.2 (2010): 192-196.
Aristolochic acids (AA-II)	108168	HEK293Oat1	49	Babu, Ellappan, et al. "Interactions of human organic anion transporters with aristolochic acids." Journal of pharmacological sciences 113.2 (2010): 192-196.
Gallic acid	370	HEK293Oat1	50	Wang, Li, and Douglas H. Sweet. "Potential for food-drug interactions by dietary phenolic acids on human organic anion transporters 1 (SLC22A6), 3 (SLC22A8), and 4 (SLC22A11)." Biochemical pharmacology 84.8 (2012): 1088-1095.
Ferulic Acid	445858	HEK293Oat1	50	Wang, Li, and Douglas H. Sweet. "Potential for food-drug interactions by dietary phenolic acids on human organic anion transporters 1 (SLC22A6), 3 (SLC22A8), and 4 (SLC22A11)." Biochemical pharmacology 84.8 (2012): 1088-1095.
Protocatechuic Acid	72	HEK293Oat1	50	Wang, Li, and Douglas H. Sweet. "Potential for food-drug interactions by dietary phenolic acids on human organic anion transporters 1 (SLC22A6), 3 (SLC22A8), and 4 (SLC22A11)." Biochemical pharmacology 84.8 (2012): 1088-1095.
Sinapinic Acid	637775	HEK293Oat1	50	Wang, Li, and Douglas H. Sweet. "Potential for food-drug interactions by dietary phenolic acids on human organic anion transporters 1 (SLC22A6), 3 (SLC22A8), and 4 (SLC22A11)." Biochemical pharmacology 84.8 (2012): 1088-1095.
Vanillic Acid	8468	HEK293Oat1	50	Wang, Li, and Douglas H. Sweet. "Potential for food-drug interactions by dietary phenolic acids on human organic anion transporters 1 (SLC22A6), 3 (SLC22A8), and 4 (SLC22A11)." Biochemical pharmacology 84.8 (2012): 1088-1095.
1,3-dicaffeoylquinic acid	6474640	HEK293Oat1	50	Wang, Li, and Douglas H. Sweet. "Potential for food-drug interactions by dietary phenolic acids on human organic anion transporters 1 (SLC22A6), 3 (SLC22A8), and 4 (SLC22A11)." Biochemical pharmacology 84.8 (2012): 1088-1095.
18β-Glycyrrhetinic acid	9897771	HEK293Oat1	50	Wang, Li, and Douglas H. Sweet. "Potential for food-drug interactions by dietary phenolic acids on human organic anion transporters 1 (SLC22A6), 3 (SLC22A8), and 4 (SLC22A11)." Biochemical pharmacology 84.8 (2012): 1088-1095.
Silybin	3086637	HEK293Oat1	51	Hong, Soon Sun, et al. "Interaction characteristics of flavonoids with human organic anion transporter 1 (hOAT1) and 3 (hOAT3)." Pharmacological research 56.6 (2007): 468-473.
Emodin	3220	HEK293Oat1	52	Ma, Liping, et al. "Interaction of five anthraquinones from rhubarb with human organic anion transporter 1 (SLC22A6) and 3 (SLC22A8) and drug-drug interaction in rats." Journal of ethnopharmacology 153.3 (2014): 864-871.
Aloe Emodin	10207	HEK293Oat1	52	Ma, Liping, et al. "Interaction of five anthraquinones from rhubarb with human organic anion transporter 1 (SLC22A6) and 3 (SLC22A8) and drug-drug interaction in rats." Journal of ethnopharmacology 153.3 (2014): 864-871.
Apigenin	5280443	MDCKOat1	53	Wu, Ting, et al. "Apigenin, a novel candidate involving herb-drug interaction (HDI), interacts with organic anion transporter 1 (OAT1)." Pharmacological Reports 69.6 (2017): 1254-1262.
Chrysophanol	10208	HEK293Oat1	54	Wang, X., Han, L., Li, G., Peng, W., Gao, X., Klaassen, C. D., Fan, G., and Zhang, Y. (2018) From the Cover: Identification of Natural Products as Inhibitors of Human Organic Anion Transporters (OAT1 and OAT3) and Their Protective Effect on Mercury-Induced Toxicity. Toxicol Sci 161, 321-334
Obtusifolin	3083575	HEK293Oat1	54	Wang, X., Han, L., Li, G., Peng, W., Gao, X., Klaassen, C. D., Fan, G., and Zhang, Y. (2018) From the Cover: Identification of Natural Products as Inhibitors of Human Organic Anion Transporters (OAT1 and OAT3) and Their Protective Effect on Mercury-Induced Toxicity. Toxicol Sci 161, 321-338
quercetin-30-O-glucuronide	5274585	HEK293Oat1	55	Wong, Chi Chun, et al. "Flavonoid conjugates interact with organic anion transporters (OATs) and attenuate cytotoxicity of adefovir mediated by organic anion transporter 1 (OAT1/SLC22A6)." Biochemical pharmacology 81.7 (2011): 942-949.
Ellagic Acid	5281855	HEK293Oat1	55	Wong, Chi Chun, et al. "Flavonoid conjugates interact with organic anion transporters (OATs) and attenuate cytotoxicity of adefovir mediated by organic anion transporter 1 (OAT1/SLC22A6)." Biochemical pharmacology 81.7 (2011): 942-949.
Flavone	10680	HEK293Oat1	57	Li, Xue, et al. "Unusual Flavones from Primula macrocalyx as Inhibitors of OAT1 and OAT3 and as Antifungal Agents against Candida rugosa." Scientific reports 9.1 (2019): 1-9.
2',5,6,6'-Tetramethoxyflavone	629965	HEK293Oat1	57	Li, Xue, et al. "Unusual Flavones from Primula macrocalyx as Inhibitors of OAT1 and OAT3 and as Antifungal Agents against Candida rugosa." Scientific reports 9.1 (2019): 1-9.
Wedelolactone	5281813	HEK293Oat1	58	Li, Caiyu, et al. "Potent Inhibitors of Organic Anion Transporters 1 and 3 From Natural Compounds and Their Protective Effect on Aristolochic Acid Nephropathy." Toxicological Sciences 175.2 (2020): 279-291.
Calycosin	5280448	HEK293Oat1	58	Li, Caiyu, et al. "Potent Inhibitors of Organic Anion Transporters 1 and 3 From Natural Compounds and Their Protective Effect on Aristolochic Acid Nephropathy." Toxicological Sciences 175.2 (2020): 279-291.
Oroxylin A	5320315	HEK293Oat1	58	Li, Caiyu, et al. "Potent Inhibitors of Organic Anion Transporters 1 and 3 From Natural Compounds and Their Protective Effect on Aristolochic Acid Nephropathy." Toxicological Sciences 175.2 (2020): 279-291.
Viscidulin III	5271991	HEK293Oat1	58	Li, Caiyu, et al. "Potent Inhibitors of Organic Anion Transporters 1 and 3 From Natural Compounds and Their Protective Effect on Aristolochic Acid Nephropathy." Toxicological Sciences 175.2 (2020): 279-291.
Scullcapflavone II	124211	HEK293Oat1	58	Li, Caiyu, et al. "Potent Inhibitors of Organic Anion Transporters 1 and 3 From Natural Compounds and Their Protective Effect on Aristolochic Acid Nephropathy." Toxicological Sciences 175.2 (2020): 279-291.
Ginkgolide A	9909368	MDCKOat1	59	Yaro, Peter, et al. "Influence of organic anion transporter 1/3 on the pharmacokinetics and renal excretion of ginkgolides and bilobalide." Journal of ethnopharmacology 243 (2019): 112098.
Ginkgolide B*	6324617	MDCKOat1	59	Yaro, Peter, et al. "Influence of organic anion transporter 1/3 on the pharmacokinetics and renal excretion of ginkgolides and bilobalide." Journal of ethnopharmacology 243 (2019): 112098.
Bilobalide	73581	MDCKOat1	59	Yaro, Peter, et al. "Influence of organic anion transporter 1/3 on the pharmacokinetics and renal excretion of ginkgolides and bilobalide." Journal of ethnopharmacology 243 (2019): 112098.
Neochamaejasmine A	5320060	MDCKOat1	60	Lan-Ying, P. A. N., et al. "The inhibition mechanism of the uptake of lamivudine via human organic anion transporter 1 by Stellera chamaejasme L. extracts." Chinese journal of natural medicines 17.9 (2019): 682-689.
(−)-epigallocatechin-3-gallate (EGCG)	65064	HEK293Oat1	23	Kawasaki, Tatsuya, et al. ‚"(-)-Epigallocatechin-3-gallate Inhibits Human and Rat Renal Organic Anion Transporters." ACS Omega, vol. 6, no. 6, 2021, pp. 4347–4354., doi:10.1021/acsomega.0c05586.

## Sheet: S4
Compound Name	PUBCHEM ID	Cell type	Citation Number	Reference
Quercetin	5280343	S2-hOAT3	82	Abe T, Asuka M, Otani N, et al. Interaction of Human Renal Organic Anion Transporter OAT1 and OAT3 with Flavonoids. Dokkyo Journal of Medical Sciences. 2018; 45(1):27-34
quercetin-3-glucuronide	11655911	S2-hOAT3	82	Abe T, Asuka M, Otani N, et al. Interaction of Human Renal Organic Anion Transporter OAT1 and OAT3 with Flavonoids. Dokkyo Journal of Medical Sciences. 2018; 45(1):27-35
Kaempferol	5280863	S2-hOAT3	82	Abe T, Asuka M, Otani N, et al. Interaction of Human Renal Organic Anion Transporter OAT1 and OAT3 with Flavonoids. Dokkyo Journal of Medical Sciences. 2018; 45(1):27-36
Apigenin	5280443	S2-hOAT3	82	Abe T, Asuka M, Otani N, et al. Interaction of Human Renal Organic Anion Transporter OAT1 and OAT3 with Flavonoids. Dokkyo Journal of Medical Sciences. 2018; 45(1):27-37
Luteolin	5280445	S2-hOAT3	82	Abe T, Asuka M, Otani N, et al. Interaction of Human Renal Organic Anion Transporter OAT1 and OAT3 with Flavonoids. Dokkyo Journal of Medical Sciences. 2018; 45(1):27-38
Naringenin	932	S2-hOAT3	82	Abe T, Asuka M, Otani N, et al. Interaction of Human Renal Organic Anion Transporter OAT1 and OAT3 with Flavonoids. Dokkyo Journal of Medical Sciences. 2018; 45(1):27-39
3-Methoxy-4-hydroxymandelate	736172	S2-hOAT3	83	Alebouyeh M, Takeda M, Onozato ML, et al. Expression of human organic anion transporters in the choroid plexus and their interactions with neurotransmitter metabolites. J Pharmacol Sci 2003; 93: 430–436.
3,4-Dihydroxyphenylacetate	547	S2-hOAT3	83	Alebouyeh M, Takeda M, Onozato ML, et al. Expression of human organic anion transporters in the choroid plexus and their interactions with neurotransmitter metabolites. J Pharmacol Sci 2003; 93: 430–436.
5-Hydroxyindoleacetate	1826	S2-hOAT3	83	Alebouyeh M, Takeda M, Onozato ML, et al. Expression of human organic anion transporters in the choroid plexus and their interactions with neurotransmitter metabolites. J Pharmacol Sci 2003; 93: 430–436.
5-Hydroxytryptophol	9061	S2-hOAT3	83	Alebouyeh M, Takeda M, Onozato ML, et al. Expression of human organic anion transporters in the choroid plexus and their interactions with neurotransmitter metabolites. J Pharmacol Sci 2003; 93: 430–436.
5-Methoxytryptamine	1833	S2-hOAT3	83	Alebouyeh M, Takeda M, Onozato ML, et al. Expression of human organic anion transporters in the choroid plexus and their interactions with neurotransmitter metabolites. J Pharmacol Sci 2003; 93: 430–436.
5-Methoxytryptophol	12835	S2-hOAT3	83	Alebouyeh M, Takeda M, Onozato ML, et al. Expression of human organic anion transporters in the choroid plexus and their interactions with neurotransmitter metabolites. J Pharmacol Sci 2003; 93: 430–436.
Melatonin	896	S2-hOAT3	83	Alebouyeh M, Takeda M, Onozato ML, et al. Expression of human organic anion transporters in the choroid plexus and their interactions with neurotransmitter metabolites. J Pharmacol Sci 2003; 93: 430–436.
N-Acetylserotonin	903	S2-hOAT3	83	Alebouyeh M, Takeda M, Onozato ML, et al. Expression of human organic anion transporters in the choroid plexus and their interactions with neurotransmitter metabolites. J Pharmacol Sci 2003; 93: 430–436.
N-Methyltyramine	9727	S2-hOAT3	83	Alebouyeh M, Takeda M, Onozato ML, et al. Expression of human organic anion transporters in the choroid plexus and their interactions with neurotransmitter metabolites. J Pharmacol Sci 2003; 93: 430–436.
5-Methoxyindoleacetate	18986	S2-hOAT3	83	Alebouyeh M, Takeda M, Onozato ML, et al. Expression of human organic anion transporters in the choroid plexus and their interactions with neurotransmitter metabolites. J Pharmacol Sci 2003; 93: 430–436.
L-Metanephrine	21100	S2-hOAT3	83	Alebouyeh M, Takeda M, Onozato ML, et al. Expression of human organic anion transporters in the choroid plexus and their interactions with neurotransmitter metabolites. J Pharmacol Sci 2003; 93: 430–436.
3,4-Dihydroxymandelate	85782	S2-hOAT3	83	Alebouyeh M, Takeda M, Onozato ML, et al. Expression of human organic anion transporters in the choroid plexus and their interactions with neurotransmitter metabolites. J Pharmacol Sci 2003; 93: 430–436.
L-Normetanephrine	688100	S2-hOAT3	83	Alebouyeh M, Takeda M, Onozato ML, et al. Expression of human organic anion transporters in the choroid plexus and their interactions with neurotransmitter metabolites. J Pharmacol Sci 2003; 93: 430–436.
Cortisol	5754	hOAT3 X. laevis	84	Asif AR, Steffgen J, Metten M, et al. Presence of organic anion transporters 3 (OAT3) and 4 (OAT4) in human adrenocortical cells. Pflugers Arch 2005; 450: 88–95.
4-Hydroxy-2-quinolinecarboxylic acid	3845	mOat3 COS-7	85	Bahn A, Ljubojevic M, Lorenz H, et al. Murine renal organic anion transporters mOAT1 and mOAT3 facilitate the transport of neuroactive tryptophan metabolites. Am J Physiol Cell Physiol 2005; 289: C1075–C1084.
Xanthurenic acid	5699	mOat3 COS-7	85	Bahn A, Ljubojevic M, Lorenz H, et al. Murine renal organic anion transporters mOAT1 and mOAT3 facilitate the transport of neuroactive tryptophan metabolites. Am J Physiol Cell Physiol 2005; 289: C1075–C1084.
Glutarate	743	hOAT3 X. laevis	85	Bahn A, Ljubojevic M, Lorenz H, Schultz C, Ghebremedhin E, Ugele B, Sabolic I, Burckhardt G, Hagos Y. Murine renal organic anion transporters mOAT1 and mOAT3 facilitate the transport of neuroactive tryptophan metabolites. Am J Physiol Cell Physiol. 2005 Nov;289(5):C1075-84.
Urate	1175	hOAT3 X. laevis	86	Bakhiya A, Bahn A, Burckhardt G, Wolff N. Human organic anion transporter 3 (hOAT3) can operate as an exchanger and mediate secretory urate flux. Cell Physiol Biochem 2003; 13: 249–256.
Estrone 3-sulfate	3001028	hOAT3 X. laevis	12	Cha SH, Sekine T, Fukushima JI, et al. Identification and characterization of human organic anion transporter 3 expressing predominantly in the kidney. Mol Pharmacol 2001; 59: 1277–1286.
Deoxycholate	222528	rOat3 HEK293	67	Chen J, Terada T, Ogasawara K, Katsura T, Inui K. Adaptive responses of renal organic anion transporter 3 (OAT3) during cholestasis. Am J Physiol Renal Physiol 2008; 295: F247–F252.
Glycochenodeoxycholate	12544	hOAT3 HEK293	67	Chen J, Terada T, Ogasawara K, Katsura T, Inui K. Adaptive responses of renal organic anion transporter 3 (OAT3) during cholestasis. Am J Physiol Renal Physiol 2008; 295: F247–F252.
Glycocholate	23617285	rOat3 HEK293	67	Chen J, Terada T, Ogasawara K, Katsura T, Inui K. Adaptive responses of renal organic anion transporter 3 (OAT3) during cholestasis. Am J Physiol Renal Physiol 2008; 295: F247–F252.
Taurochenodeoxycholate	387316	hOAT3 HEK293	67	Chen J, Terada T, Ogasawara K, Katsura T, Inui K. Adaptive responses of renal organic anion transporter 3 (OAT3) during cholestasis. Am J Physiol Renal Physiol 2008; 295: F247–F252.
Chenodeoxycholate	10133	rOat3 HEK293	67	Chen J, Terada T, Ogasawara K, Katsura T, Inui K. Adaptive responses of renal organic anion transporter 3 (OAT3) during cholestasis. Am J Physiol Renal Physiol 2008; 295: F247–F252.
Cholate	221493	rOat3 HEK293	67	Chen J, Terada T, Ogasawara K, Katsura T, Inui K. Adaptive responses of renal organic anion transporter 3 (OAT3) during cholestasis. Am J Physiol Renal Physiol 2008; 295: F247–F252.
Hippurate	464	hOAT3 HEK293	70	Deguchi T, Kusuhara H, Takadate A, Endou H, Otagiri M, Sugiyama Y. Characterization of uremic toxin transport by organic anion transporters in the kidney. 2004; 65: 162–174.
Indoleacetate	4205	hOAT3 HEK293	70	Deguchi T, Kusuhara H, Takadate A, Endou H, Otagiri M, Sugiyama Y. Characterization of uremic toxin transport by organic anion transporters in the kidney. 2004; 65: 162–174.
3-Carboxy-4-methyl-5propyl-2-furanpropionate	123979	hOAT3 HEK293	70	Deguchi T, Kusuhara H, Takadate A, Endou H, Otagiri M, Sugiyama Y. Characterization of uremic toxin transport by organic anion transporters in the kidney. 2004; 65: 162–174.
Octanoic Acid	379	hOAT3 S2	18	Jung KY, Takeda M, Kim DK, Tojo A, Narikawa S, Yoo BS, Hosoyamada M, Cha SH, Sekine T, Endou H. Characterization of ochratoxin A transport by human organic anion transporters. Life Sci. 2001 Sep 21;69(18):2123-35.
Prostaglandin E2	5280360	hOAT3 S2	15	Kimura H, Takeda M, Narikawa S, Enomoto A, Ichida K, Endou H. Human organic anion transporters and human organic cation transporters mediate renal transport of prostaglandins. J Pharmacol Exp Ther. 2002 Apr;301(1):293-8.
Prostaglandin F2alpha	5280363	hOAT3 S2	15	Kimura H, Takeda M, Narikawa S, Enomoto A, Ichida K, Endou H. Human organic anion transporters and human organic cation transporters mediate renal transport of prostaglandins. J Pharmacol Exp Ther. 2002 Apr;301(1):293-8.
L-Carnitine	3612	mOat3 X. laevis oocytes	87	Kobayashi Y, Ohshiro N, Tsuchiya A, Kohyama N, Ohbayashi M, Yamamoto T. Renal transport of organic compounds mediated by mouse organic anion transporter 3 (mOat3): further substrate specificity of mOat3. Drug Metab Dispos. 2004 May;32(5):479-83.
Homovanillate	1738	rOat3 X. laevis	88	Mori S, Takanaga H, Ohtsuki S, et al. Rat organic anion transporter 3 (rOat3) is responsible for brain-to-blood efflux of homovanillic acid at the abluminal membrane of brain capillary endothelial cells. J Cereb Blood Flow Metab 2003; 23: 432–440.
Dehydroisoandrosterone sulfate	12594	hOAT3 HEK293	66	Nozaki Y, Kusuhara H, Kondo T, et al. Characterization of the uptake of organic anion transporter (OAT) 1 and OAT3 substrates by human kidney slices. J Pharmacol Exp Ther 2007; 321: 362–369.
Taurocholate	6675	rOat3 LLC-PK1	68	Sugiyama D, Kusuhara H, Shitara Y, et al. Characterization of the efflux transport of 17beta-estradiol-D-17beta-glucuronide from the brain across the blood–brain barrier. J Pharmacol Exp Ther 2001; 298: 316–322.
Estradiol-17beta 3-glucuronide	13783824	rOat3 LLC-PK1	68	Sugiyama D, Kusuhara H, Shitara Y, et al. Characterization of the efflux transport of 17beta-estradiol-D-17beta-glucuronide from the brain across the blood–brain barrier. J Pharmacol Exp Ther 2001; 298: 316–322.
11-Deoxycorticosterone	6166	mOat3 Xenopus oocytes	89	Vallon V, Eraly SA, Wikoff WR, et al. Organic anion transporter 3 contributes to the regulation of blood pressure. J Am Soc Nephrol 2008; 19: 1732–1740.
Aldosterone	24758425	mOat3 Xenopus oocytes	89	Vallon V, Eraly SA, Wikoff WR, et al. Organic anion transporter 3 contributes to the regulation of blood pressure. J Am Soc Nephrol 2008; 19: 1732–1740.
Androsterone sulfate	159663	mOat3 knockout	89	Vallon V, Eraly SA, Wikoff WR, et al. Organic anion transporter 3 contributes to the regulation of blood pressure. J Am Soc Nephrol 2008; 19: 1732–1740.
Corticosterone	5753	mOat3 Xenopus oocytes	89	Vallon V, Eraly SA, Wikoff WR, et al. Organic anion transporter 3 contributes to the regulation of blood pressure. J Am Soc Nephrol 2008; 19: 1732–1740.
FMN	643976	mOat3 knockout	89	Vallon V, Eraly SA, Wikoff WR, et al. Organic anion transporter 3 contributes to the regulation of blood pressure. J Am Soc Nephrol 2008; 19: 1732–1740.
Progesterone	5994	mOat3 Xenopus oocytes	89	Vallon V, Eraly SA, Wikoff WR, et al. Organic anion transporter 3 contributes to the regulation of blood pressure. J Am Soc Nephrol 2008; 19: 1732–1740.
Thymidine	5789	mOat3 knockout	89	Vallon V, Eraly SA, Wikoff WR, et al. Organic anion transporter 3 contributes to the regulation of blood pressure. J Am Soc Nephrol 2008; 19: 1732–1740.
Estradiol disulfate	66430	mOat3 knockout	89	Vallon V, Eraly SA, Wikoff WR, et al. Organic anion transporter 3 contributes to the regulation of blood pressure. J Am Soc Nephrol 2008; 19: 1732–1740.
Estrone glucuronide	115255	mOat3 knockout	89	Vallon V, Eraly SA, Wikoff WR, et al. Organic anion transporter 3 contributes to the regulation of blood pressure. J Am Soc Nephrol 2008; 19: 1732–1740.
quercetin-3-O-glucuronide	5274585	HEK293-hOAT3	55	Wong CC, Botting NP, Orfila C, Al-Maharik N, Williamson G. Flavonoid conjugates interact with organic anion transporters (OATs) and attenuate cytotoxicity of adefovir mediated by organic anion transporter 1 (OAT1/SLC22A6). Biochem Pharmacol. 2011 Apr 1;81(7):942-9.
daidzein-7-O-glucuronide	11316354	HEK293-hOAT3	55	Wong CC, Botting NP, Orfila C, Al-Maharik N, Williamson G. Flavonoid conjugates interact with organic anion transporters (OATs) and attenuate cytotoxicity of adefovir mediated by organic anion transporter 1 (OAT1/SLC22A6). Biochem Pharmacol. 2011 Apr 1;81(7):942-9.
genistein-7-O-glucuronide	15940724	HEK293-hOAT3	55	Wong CC, Botting NP, Orfila C, Al-Maharik N, Williamson G. Flavonoid conjugates interact with organic anion transporters (OATs) and attenuate cytotoxicity of adefovir mediated by organic anion transporter 1 (OAT1/SLC22A6). Biochem Pharmacol. 2011 Apr 1;81(7):942-9.
glycitein-7-O-glucuronide	45782894	HEK293-hOAT3	55	Wong CC, Botting NP, Orfila C, Al-Maharik N, Williamson G. Flavonoid conjugates interact with organic anion transporters (OATs) and attenuate cytotoxicity of adefovir mediated by organic anion transporter 1 (OAT1/SLC22A6). Biochem Pharmacol. 2011 Apr 1;81(7):942-9.
quercetin-3'-glucuronide	11655911	HEK293-hOAT3	55	Wong CC, Botting NP, Orfila C, Al-Maharik N, Williamson G. Flavonoid conjugates interact with organic anion transporters (OATs) and attenuate cytotoxicity of adefovir mediated by organic anion transporter 1 (OAT1/SLC22A6). Biochem Pharmacol. 2011 Apr 1;81(7):942-9.
quercetin-3'-O-sulfate	21676162	HEK293-hOAT3	55	Wong CC, Botting NP, Orfila C, Al-Maharik N, Williamson G. Flavonoid conjugates interact with organic anion transporters (OATs) and attenuate cytotoxicity of adefovir mediated by organic anion transporter 1 (OAT1/SLC22A6). Biochem Pharmacol. 2011 Apr 1;81(7):942-9.
epicatechin	72276	mOat3-CHO	32	Wu W, Jamshidi N, Eraly SA, Liu HC, Bush KT, Palsson BO, Nigam SK. Multispecific drug transporter Slc22a8 (Oat3) regulates multiple metabolic and signaling pathways. Drug Metab Dispos. 2013 Oct;41(10):1825-34.
epicatechin gallate	107905	mOat3-CHO	32	Wu W, Jamshidi N, Eraly SA, Liu HC, Bush KT, Palsson BO, Nigam SK. Multispecific drug transporter Slc22a8 (Oat3) regulates multiple metabolic and signaling pathways. Drug Metab Dispos. 2013 Oct;41(10):1825-34.
